# Supplementary material for: Plant–Microbe Interaction: Aboveground to Belowground, from the Good to the Bad
Source: Int J Mol Sci. 2021 Sep 27;22(19):10388. doi: 10.3390/ijms221910388 (PMC8508622; doi:10.3390/ijms221910388)
Supplement: Supplementary file 1 [file ijms-22-10388-s001.zip]

Archive with 1 entries (1 files):
- ijms-1336863-supplementary.pdf
